# Supplementary material for: Impact of Body Mass Index on All-Cause Mortality in Adults: A Systematic Review and Meta-Analysis
Source: J Clin Med. 2024 Apr 16;13(8):2305. doi: 10.3390/jcm13082305 (PMC11051237; doi:10.3390/jcm13082305)
Supplement: Supplementary file 1 [file jcm-13-02305-s001.zip]

Archive with 1 entries (1 files):
- jcm-2908400-supplementary.pdf
